# Supplementary material for: Synchronous Breast and Colorectal Malignant Tumors—A Systematic Review
Source: Life (Basel). 2024 Aug 13;14(8):1008. doi: 10.3390/life14081008 (PMC11355721; doi:10.3390/life14081008)
Supplement: Supplementary file 1 [file life-14-01008-s001.zip]

Archive with 1 entries (1 files):
- life-3107031-supplementary.pdf
